# Supplementary material for: Developing a Riboswitch-Mediated Regulatory System for Metabolic Flux Control in Thermophilic Bacillus methanolicus
Source: Int J Mol Sci. 2021 Apr 28;22(9):4686. doi: 10.3390/ijms22094686 (PMC8124236; doi:10.3390/ijms22094686)
Supplement: Supplementary file 1 [file ijms-22-04686-s001.zip]

Archive with 1 entries (1 files):
- ijms-1161510-supplementary.pdf
